# Supplementary material for: TDP-43 nuclear retention is antagonized by hypo-phosphorylation of its C-terminus in the cytoplasm
Source: Commun Biol. 2025 Jan 28;8:136. doi: 10.1038/s42003-025-07456-7 (PMC11775348; doi:10.1038/s42003-025-07456-7)
Supplement: Supplementary file 3 — Supplementary Data [file 42003_2025_7456_MOESM3_ESM.xlsx]

## Sheet: Figure 2
Panel 2c	Mixing score (R² values) measured in HeLa cells expressing wild type TDP-43 and the indicated mutant
	WT+WT	5E+WT	18E+WT	5A+WT	18A+WT
	0.945184	0.8677	0.839387	0.964534	0.850373
	0.960625	0.849377	0.861064	0.961755	0.764748
	0.95636	0.86323	0.826959	0.963935	0.821767
	0.946675	0.578759613710318*	0.837789	0.952053	0.757602
	Relative increase in cellular anti-phospho TDP-43 (Ser409/410) fluorescence intensity
Panel 2d	with respect to anti-HA intensity in HeLa cells expressing indicated mutant
	HA-WT	HA-5E	HA-18E	HA-18A
	0.027889	0.0739323	0.902669	-0.0028189
	0.0230717	0.0453521	0.834856	-0.00722601
	0.0110459	0.0632493	0.92286	-0.0159777
	0.0210933	0.0496982	0.756266	-0.0122325
	GraphPad PRISM 9.0
*outliers	Grubbs, Alpha= 0.2

## Sheet: Figure 3
Panel a
	Subcellular localization				Adjusted nuclear HA expression (Selected cells)
	HA-WT	HA-18E	HA-18A		Similar nuclear HA expression				Cytoplasmic HA expression
	0.791807	0.525563	1.18215		HA-WT	HA-18E	HA-18A		HA-WT	HA-18E	HA-18A
	0.752552	0.501241	1.17934		2441.14	2446.39	2431.37		1936.47	1245.43	3206.66
	0.770426	0.508653	1.12114		2395.03	2397.1	2428.69		2029.53	1274.96	3402.71
	0.737801	0.482621	1.15649		2351.44	2489.88	2437.97		1863.26	1221.64	3087.05
	0.79231	0.517162	1.27511		2390.18	2459.05	2327.69		1824.84	1312.1	2923.53
	0.845653	0.535358	1.34521
	0.794519	0.493542	1.22211
	0.764173	0.539313	1.22631
	Nucleo-cytoplasmic shuttling
Panel b		Untreated								Actinomycin D
	HA-WT	0.299812	0.303568	0.421364	0.38921	0.203139	0.467276			0.564615	0.471555	0.353466	0.606786	0.603255	0.692562
	HA-18E	0.445121	0.526981	0.391421	0.60789	0.456577	0.40947			0.343116	0.425872	0.467939	0.568056	0.392887	0.421683
	HA-18A	1.4077	1.02428	0.989742	1.39706	1.26713	1.45334			1.31089	1.43947	0.955051	1.89203	1.60394	1.49501
								Adjusted HA expression
Panel c	Quantitative analysis of the splicing efficiency (without any selection)							Similar nuclear HA expression				Quantitative analysis of the splicing efficiency
	Neg. control	+HA-WT	+HA-18E	+HA-18A	+HA-HuR			+HA-WT	+HA-18E	+HA-18A		+HA-WT	+HA-18E	+HA-18A
	0.690791	0.806727	0.752098	0.75276	0.698612			139.151	139.764	138.53		0.826779	0.782226	0.789939
	0.696155	0.804573	0.740204	0.765619	0.698991			139.262	139.999	138.136		0.822257	0.771473	0.803245
	0.696501	0.81	0.764728	0.780289	0.694596			139.257	139.279	138.419		0.843877	0.797493	0.814162
	0.723179	0.839106	0.802219941929406*	0.766345	0.72925582462008*			138.987	139.465	138.396		0.86446048*	0.83175851*	0.807361
	0.705295	0.849812	0.755745	0.775704	0.698786			138.69	139.262	137.537		0.831077	0.795927	0.813939
	0.69941	0.843086	0.762	0.768397	0.710357			139.379	139.857	138.113		0.817939	0.794678	0.809177
	0.692634	0.824534	0.737722	0.733949298104938*	0.686108			139.02	139.873	138.145		0.813597	0.773605	0.770239
	0.691391	0.847657	0.742551	0.754744	0.686631			138.794	139.24	137.631		0.824964	0.776342	0.801425
GraphPad PRISM 9.0
*outliers	Grubbs (Alpha= 0.2)

## Sheet: Figure 4
Panel a	Recruitment of HA-tagged TDP-43 (WT or mutants) in stress granules.
		DMSO					Arsenite
	HA-WT	0.740085	0.864876	0.474797	0.596244		0.444528	0.330695	0.338244	0.381647
	HA-18E	0.399885	0.353891	0.392108	0.375592		0.0372515	0.029388	0.0526391	0.0366873
	HA-18A	0.575225	0.642431	0.505575	0.520569		0.677436	0.703828	0.701036	0.657595
Panel b	Recruitment of mRNA along microtubules for indicated proteins (used as baits)
		DMSO					Arsenite
	WT-RFP-	0.254231	0.240125	0.227698	0.296233		0.0628072	0.0341289	0.0219819	0.0114112
	18E-RFP-	0.215694	0.183001	0.177188	0.210742		0.00140329	-0.032924	-0.0415714	-0.0410138
	18A-RFP-	0.201421	0.235663	0.222533	0.303014		0.175064	0.10692	0.116696	0.0888203
Panel c	Measurement of the SG/Cytoplasm enrichment of
	HA-TDP43				TDP43-GFP
	HA-WT	HA-18E	HA-18A		+HA-WT	+HA-18E	+HA-18A
	1.65442	1.12016	2.42103		1.2806	1.05432	1.29963
	1.50706	1.07811	2.18858		1.25521	1.06161	1.39505
	1.57947	1.03559	2.54218		1.35566	1.04186	1.39657
	1.80048	1.08213	2.17144		1.37318	1.03383	1.32208

## Sheet: Figure 5
Panel c	Mixing score (R² values) measured in HeLa cells expressing (WT TDP-43/18E mutant) in presence of the indicated compound
	PD-98059	Lavendustin A	AG-1288.	AG-126.	H-89	2-Aminopurine	PP2	Daidzein	SP600125	SC-514	U-0126.	RG-14620	TYRPHOSTIN AG 1478	AG-879	HA-1004·HCl	Olomoucine	ZM 336372	Erbstatin analog	Indirubin	BML-259	SB203580	Tyrphostin 23 (RG-50810)	TYRPHOSTIN AG 1295	LY 294002	HA-1077·2HCl	Olomoucine	SU4312	Quercetin·2H2O	Indirubin-3'-monooxime	Apigenin	H-7	Tyrphostin 25 (RG-50875)	Tyrphostin 9.	Wortmannin	Lavendustin C	Olomoucine, Iso-	AG-1296	SU1498	Y-27632 . dihydrochloride	BML-265	H-9 HCl	Tyrphostin 46	PKC-412	GF 109203X	KN-62	(R)-Roscovitine	GW5074	ZM 449829	Kenpaullone
	0.78715297*	0.864499	0.874983	0.855127	0.804721	0.859011	0.844606	0.829184	0.832104	0.843423	0.872102	0.798032	0.854636	0.864256	0.828238	0.845986	0.868303	0.85485	0.858772	0.843484	0.813507	0.864332	0.83713	0.894469	0.802806	0.821545	0.856803	0.850672	0.845588	0.866259	0.83536	0.864729	0.838518	0.893817	0.857788	0.881802	0.830939	0.88434	0.847657	0.876873	0.839001	0.831954	0.826209	0.710049	0.822566	0.836372	0.855204	0.846145	0.793261
	0.845834	0.817434	0.83115	0.827936	0.835115	0.842787	0.832408	0.83474	0.835829	0.812708	0.819553	0.825336	0.841526	0.857753	0.849055	0.827612	0.863944	0.825836	0.866678	0.800179	0.869811	0.861762	0.872194	0.866036	0.817206	0.834056	0.845495	0.809838	0.855423	0.878173	0.783983	0.803062	0.912686473*	0.879489	0.853	0.843036	0.828165	0.848341	0.809814	0.868776	0.830915	0.841138	0.814107	0.754636	0.849498	0.816436	0.825901	0.839885	0.757744
	0.847518	0.834517	0.820294	0.891466	0.786822	0.837176	0.850909	0.86	0.854474	0.882359	0.848191	0.813795	0.876061	0.850689	0.795239	0.821938	0.854939	0.855505	0.860358	0.825632	0.873143	0.860814	0.84299	0.833295	0.833129	0.856644	0.855602	0.815014	0.853059	0.825297	0.81735	0.838148	0.839132	0.867039	0.857994	0.864075	0.83233	0.864877	0.826904	0.828403	0.810366	0.819618	0.808512	0.771106	0.836447	0.824347	0.842212	0.834407	0.769985
	0.844834	0.861852	0.845526	0.821617	0.803917	0.846782	0.838965	0.870496	0.860329	0.862043	0.87106	0.854312	0.807397	0.847257	0.862442	0.829305	0.853934	0.842041	0.846792	0.813013	0.872502	0.863026	0.872138	0.867023	0.779334	0.763512	0.830539	0.870718	0.827312	0.848545	0.813548	0.83917	0.84809	0.880016	0.914697764*	0.867245	0.85433037*	0.812787	0.811338	0.865342	0.840509	0.861854	0.844336	0.788177	0.864146	0.820275	0.844348	0.84623	0.80528
	Kinase inhibitor	Kinase inhibitor	Kinase inhibitor	Kinase inhibitor	Kinase inhibitor	Kinase inhibitor	Kinase inhibitor	Kinase inhibitor	Kinase inhibitor	Kinase inhibitor	Kinase inhibitor	Kinase inhibitor	Kinase inhibitor	Kinase inhibitor	Kinase inhibitor	Kinase inhibitor	Kinase inhibitor	Kinase inhibitor	Kinase inhibitor	Kinase inhibitor	Kinase inhibitor	Kinase inhibitor	Kinase inhibitor	Kinase inhibitor	Kinase inhibitor	Kinase inhibitor	Kinase inhibitor	Kinase inhibitor	Kinase inhibitor	Kinase inhibitor	Kinase inhibitor	Kinase inhibitor	Kinase inhibitor	Kinase inhibitor	Kinase inhibitor	Kinase inhibitor	Kinase inhibitor	Kinase inhibitor	Kinase inhibitor	Kinase inhibitor	Kinase inhibitor	Kinase inhibitor	Kinase inhibitor	Kinase inhibitor	Kinase inhibitor	Kinase inhibitor	Kinase inhibitor	Kinase inhibitor	Kinase inhibitor
Panel d	Mixing score (R² values) measured in HeLa cells expressing (WT TDP-43/18E mutant) in presence of							Panel a (Z' factor)	Mixing score (R² values) between wild-type TDP-43 and 18E mutant or between 18E and 18A mutants
	All kinase inhibitors	DMSO	All phosphatase inhibitors						WT/18E						18E/18A
	0.78715297*	0.876617	0.844526586*						0.855033	0.857129	0.874876	0.843194	0.851069	0.839251	0.447706	0.413567	0.477804	0.404029	0.470446	0.404861
	0.845834	0.833877	0.86846						0.853033	0.855399	0.854959	0.858775	0.857336	0.856174	0.455399	0.469607	0.446294	0.410637	0.458486	0.440315
	0.847518	0.860458	0.865951						0.857843	0.812937	0.84627	0.845435	0.841872	0.834112	0.47405	0.496124	0.455566	0.491381	0.412212	0.406249
	0.844834	0.845929	0.867039						0.842231	0.872158	0.854527	0.853683	0.860355	0.883602	0.447573	0.490659	0.498786	0.511928	0.542174	0.452713
	0.864499	0.857372	0.810144						0.868151	0.856254	0.870757	0.85341	0.783948	0.879414	0.493299	0.522127	0.486822	0.516371	0.504496	0.489768
	0.817434	0.867255	0.803383						0.848001	0.856006	0.870199	0.858422	0.872925	0.827447	0.454601	0.48228	0.470527	0.417072	0.425629	0.389745
	0.834517	0.866988	0.848145						0.83841	0.85002	0.872155	0.862834	0.848225	0.834635	0.366291	0.441491	0.429831	0.454647	0.432763	0.450621
	0.861852	0.86393	0.871606						0.855983	0.851634	0.846897	0.878956	0.861335	0.841719	0.444468	0.441608	0.396799	0.384758	0.396476	0.407485
	0.874983	0.856695	0.8469
	0.83115	0.861037	0.847973
	0.820294	0.859158	0.882507
	0.845526	0.848474	0.821282
	0.855127	0.829407	0.834243
	0.827936	0.846126	0.8369
	0.891466	0.848891	0.872253
	0.821617	0.82846	0.846103
	0.804721	0.84415	0.862947
	0.835115	0.837238	0.867884
	0.786822	0.841623	0.839947
	0.803917	0.837274	0.842536
	0.859011	0.818639	0.842076
	0.842787	0.848614	0.84468
	0.837176	0.839936	0.855224
	0.846782	0.831802	0.84124
	0.844606	0.856291	0.855333
	0.832408	0.855814	0.855995
	0.850909	0.852882	0.85936
	0.838965	0.866056	0.832154099*
	0.829184	0.860807	0.856821
	0.83474	0.85743	0.843068
	0.86	0.845273	0.849172
	0.870496	0.809706	0.848539
	0.832104	0.820422	0.865713
	0.835829	0.847156	0.861709
	0.854474	0.851711	0.841106
	0.860329	0.854019	0.826184
	0.843423	0.894932	0.849538
	0.812708	0.87417	0.843033
	0.882359	0.840547	0.864012
	0.862043	0.804933	0.867387
	0.872102	0.859773	0.843901
	0.819553	0.842691	0.842354
	0.848191	0.862537	0.850906
	0.87106	0.838936	0.871233
	0.854636	0.856964	0.850018
	0.841526	0.840597	0.855135
	0.876061	0.843402	0.823776
	0.807397	0.850747	0.889169
	0.798032	0.840205	0.853139
	0.825336	0.854957	0.848915
	0.813795	0.839063	0.845732
	0.854312	0.856673	0.883968
	0.864256	0.834521	0.857478
	0.857753	0.840686	0.84664
	0.850689	0.831722	0.83927
	0.847257	0.836203	0.883584
	0.828238	0.811714	0.864039
	0.849055	0.831839	0.823328
	0.795239	0.880646	0.845414
	0.862442	0.878158	0.840852
	0.845986	0.876486	0.870534
	0.827612	0.864536	0.848027
	0.821938	0.863989	0.854845
	0.829305	0.832139	0.85735
	0.868303		0.860017
	0.863944		0.854499
	0.854939		0.837578
	0.853934		0.834384
	0.85485		0.876465
	0.825836		0.85373
	0.855505		0.861263
	0.842041		0.82669
	0.858772		0.873649
	0.866678		0.86783
	0.860358		0.776075409*
	0.846792		0.841713
	0.843484		0.840827
	0.800179		0.844496
	0.825632		0.855751
	0.813013		0.877403
	0.813507		0.847838
	0.869811		0.866254
	0.873143		0.859602
	0.872502		0.843286
	0.864332		0.873015
	0.861762		0.868426
	0.860814		0.878626
	0.863026		0.89314
	0.83713		0.859885
	0.872194		0.846272
	0.84299		0.852035
	0.872138		0.876711
	0.894469		0.86084
	0.866036		0.852676
	0.833295		0.853241
	0.867023		0.863151
	0.802806		0.892156
	0.817206		0.787249
	0.833129		0.801501
	0.779334		0.867933
	0.821545		0.868862
	0.834056		0.842752
	0.856644		0.843361
	0.763512		0.851907
	0.856803		0.894185
	0.845495		0.87433
	0.855602		0.857428
	0.830539		0.883764
	0.850672		0.883353
	0.809838		0.848014
	0.815014		0.833443
	0.870718		0.842817
	0.845588		0.874774
	0.855423		0.86052
	0.853059		0.855698
	0.827312		0.877382
	0.866259		0.856918
	0.878173		0.850114
	0.825297		0.860449
	0.848545		0.87401
	0.83536		0.863237
	0.783983		0.864169
	0.81735		0.884987
	0.813548		0.884623
	0.864729		0.871864
	0.803062		0.86781
	0.838148		0.879172
	0.83917		0.868519
	0.838518		0.883287
	0.912686473*		0.873593
	0.839132		0.865676
	0.84809		0.879371
	0.893817		0.859994
	0.879489		0.874603
	0.867039		0.840536
	0.880016		0.863773
	0.857788		0.875649
	0.853		0.875366
	0.857994		0.847027
	0.914697764*		0.833407
	0.881802
	0.843036
	0.864075
	0.867245
	0.830939
	0.828165
	0.83233
	0.85433037*
	0.88434
	0.848341
	0.864877
	0.812787
	0.847657
	0.809814
	0.826904
	0.811338
	0.876873
	0.868776
	0.828403
	0.865342
	0.839001
	0.830915
	0.810366
	0.840509
	0.831954
	0.841138
	0.819618
	0.861854
	0.826209
	0.814107
	0.808512
	0.844336
	0.710049
	0.754636
	0.771106
	0.788177
	0.822566
	0.849498
	0.836447
	0.864146
	0.836372
	0.816436
	0.824347
	0.820275
	0.855204
	0.825901
	0.842212
	0.844348
	0.846145
	0.839885
	0.834407
	0.84623
	0.793261
	0.757744
	0.769985
	0.80528
	0.866892
	0.832755
	0.846369
	0.864851
	0.579255
	0.604766
	0.588323
	0.625208
	0.812291
	0.823427
	0.839573
	0.834953
	0.801672
	0.826721
	0.837348
	0.839171
	0.538871
	0.560198
	0.518586
	0.571599
	0.846172
	0.802966
	0.844181
	0.8188
	0.756356
	0.741599
	0.744291
	0.745453
	0.819178
	0.833512
	0.862959
	0.848421
	0.856326
	0.82114
	0.839215
	0.847926
	0.834415
	0.835013
	0.828343
	0.814204
	0.816949
	0.837528
	0.833997
	0.825924
	0.826407
	0.819871
	0.82054
	0.84242
	0.845628
	0.863763
	0.845923
	0.878025
	0.855013
	0.840795
	0.831708
	0.842076
	0.764858
	0.68482877*
	0.753093
	0.753453
	0.848272
	0.84561
	0.837977
	0.845945
	0.866313
	0.847295
	0.849964
	0.864256
	0.849048
	0.86177409*
	0.848288
	0.84994
	0.838353
	0.818096
	0.824471
	0.856712
	0.861083
	0.890498
	0.846557
	0.903674
	0.86946
	0.861162
	0.868908
	0.853408
	0.801388
	0.845795
	0.853774
	0.856838
	0.812583
	0.81855
	0.840405
	0.860518
	0.824955
	0.836457
	0.813772
	0.854342
	0.853283
	0.84409
	0.818861
	0.86555
	0.786846
	0.809584
	0.838168
	0.817281
	0.81363823*
	0.852994
	0.852444
	0.850874
	0.843544
	0.808552
	0.831333
	0.818264
	0.84808
	0.826677
	0.818011
	0.862466
	0.846786
	0.842577
	0.850337
	0.836398
	0.819942
	0.842444
	0.803522
	0.827545
	0.720316
	0.78416
	0.800735
	0.753036
	0.84566
	0.833459
	0.876184
	0.850284
	0.877699
	0.840055
	0.869076
	0.829776
	0.751224323*
	0.735394
	0.732415
	0.733481
	0.861832
	0.847342
	0.837453
	0.833803
	0.841016
	0.841342
	0.745292
	0.878184
	0.855757
	0.860343
	0.852901
	0.890767
	0.863138
	0.813842
	0.840817
	0.811678
	0.897322
	0.879311
	0.849422
	0.869101
	0.820308
	0.832684
	0.815036
	0.829417
	0.848571
	0.869718
	0.87117
	0.878636
	0.865367
	0.856847
	0.852775
	0.850772
	0.850432
	0.825595
	0.836106
	0.834498
	0.855361
	0.873988
	0.855476
	0.808641
	0.850148
	0.84796
	0.861074
	0.869211
	0.800082
	0.780172
	0.801141
	0.785088
	0.826403
	0.807969
	0.827968
	0.817583
	0.889956
	0.857533
	0.850922
	0.862113
	0.861766
	0.864854
	0.859972
	0.868063
		GraphPad PRISM 9.0
	*outliers	Grubbs, Alpha= 0.2
Panel f
	Mixing score (R² values) measured between WT TDP-43 and 18E mutant or between WT TDP-43 and 18A mutant in presence of the indicated compound
		TDP43-GFP-MBD + 18E-RFP-MBD				TDP43-GFP-MBD + 18A-RFP-MBD
	DMSO	1.00828	1.00522	0.986602	0.999899	1.01533	0.986108	0.994931	1.00363
	H-89	1.00336	0.98337	0.960188	0.95579	0.96622916*	0.961711	0.961894	0.960629
	BML-259	0.972932	0.992255	0.990062	1.00491	0.972259	0.986376	0.959178	1.00793
	H-7	0.964565	0.933333	0.961061	0.931172	0.936361	0.940994	0.949642	0.98677327*
	Kenpaullone	0.925659	0.920271	0.898925	0.958792	0.99854175*	0.943194	0.927587	0.923828
	Staurosporine	0.8289	0.725763	0.651498	0.735129	0.716908	0.78878	0.729224	0.740985
	5-Iodotubercidin	0.88809	0.883617	0.903555	0.942175	0.963483	0.915022	0.944662	0.912518
	ML-9	0.990086	0.916252	0.907949	1.00235	0.975732	0.982807	0.959843	0.99536
	JNJ-7706621	0.890757	0.927149	0.956627	0.946194	0.981984	0.948996	0.965195	0.971745
	Linifanib	0.91962	0.978101	0.992899	1.03264	1.02211	1.02167	0.991604	1.0054
	Hypericin	0.806771	0.817382	0.831625	0.848451	0.74979037*	0.866633	0.867855	0.905364
	GF 109203X	0.902962	0.916143	0.921114	0.97527089*	0.98694	0.981144	0.980264	0.96271114*
	Ro 31-8220 mesylate	0.85696	0.857513	0.890135	0.874068	0.905785	0.947995	0.913681	0.938726
	C16	0.850632	0.884227	0.82267	0.861924	0.963688	0.94725	0.936118	0.891422
	Alexidine	1.03196	1.01231646*	1.02982	1.03502	1.02565	1.00177	1.01281	1.00315
	9,10-PQ	1.03106	0.965655	1.01552	1.04113	0.867873	0.88209	0.900918	0.889978
		GraphPad PRISM 9.0
	*outliers	Grubbs, Alpha= 0.2
Panel g
			Mixing score (R-squared)											Mixing score (R-squared)
	Treatement	Concentration( nM)	Well1	Well2	Well3	Well4	mean	SD				Treatement	Concentration( nM)	Well1	Well2	Well3	Well4	mean	SD
	Vehicle	DMSO (Control)	0.847587	0.832156	0.832026	0.838244	0.837503	0.0073219				Vehicle	DMSO (Control)	0.847587	0.832156	0.832026	0.838244	0.837503	0.0073219
	Ro-mesylate	39.0625	0.840935	0.828534	0.832668	0.842667	0.836201	0.0067202				5-iodotubercidin	39.0625	0.83858	0.852641	0.874577	0.869152	0.858737	0.0163586
	Ro-mesylate	78.125	0.836796	0.824799	0.840954	0.814812	0.82934	0.0118624				5-iodotubercidin	78.125	0.834956	0.816509	0.849948	0.834273	0.833921	0.0136775
	Ro-mesylate	156.25	0.798281	0.809962	0.836003	0.829828	0.818519	0.0174774				5-iodotubercidin	156.25	0.806556	0.822265	0.833201	0.84655	0.827143	0.0169404
	Ro-mesylate	312.5	0.828815	0.792811	0.835562	0.782366	0.809888	0.0262452				5-iodotubercidin	312.5	0.794052	0.82442	0.815659	0.814275	0.812102	0.012844
	Ro-mesylate	625	0.798929	0.816244	0.793807	0.77517	0.796037	0.0169026				5-iodotubercidin	625	0.810596	0.811704	0.836114	0.821117	0.819883	0.0118058
	Ro-mesylate	1250	0.777349	0.756766	0.771744	0.765531	0.767847	0.00882459				5-iodotubercidin	1250	0.768211	0.770407	0.785385	0.778636	0.77566	0.00788497
	Ro-mesylate	2500	0.752117	0.751887	0.750447	0.741245	0.748924	0.00517249				5-iodotubercidin	2500	0.793211	0.78114	0.779371	0.762964	0.779172	0.0124325
	Ro-mesylate	5000	0.769064	0.719223	0.714309	0.732944	0.733885	0.0247432				5-iodotubercidin	5000	0.743246	0.781416	0.743251	0.731573	0.749872	0.0217379
	Ro-mesylate	10000	0.705859	0.757933	0.741754	0.736552	0.735524	0.0217718				5-iodotubercidin	10000	0.769058	0.749873	0.785472	0.760263	0.766166	0.0150708
	Ro-mesylate	20000	0.687298	0.710867	0.688658	0.712363	0.699797	0.0136716				5-iodotubercidin	20000	0.762818	0.764783	0.786169	0.728634	0.760601	0.0237911
		LOG10[ Concentration (nM)]	Mixing activity (% of control)										LOG10[ Concentration (nM)]	Mixing activity (% of control)
Treatement	Concentration( nM)		Well1	Well2	Well3	Well4	mean	SD			Treatement	Concentration( nM)		Well1	Well2	Well3	Well4	mean (%)	SD (%)
Vehicle	DMSO (Control)	DMSO (Control)	101.204	99.3615	99.346	100.088	100	0.874254			Vehicle	DMSO (Control)	DMSO (Control)	101.204	99.3615	99.346	100.088	100	0.874254
Ro-mesylate	39.0625	1.59176	100.41	98.9291	99.4227	100.617	99.8445	0.802409			5-iodotubercidin	39.0625	1.59176	100.129	101.807	104.427	103.779	102.535	1.95326
Ro-mesylate	78.125	1.89279	99.9155	98.483	100.412	97.2906	99.0253	1.4164			5-iodotubercidin	78.125	1.89279	99.6958	97.4933	101.486	99.6143	99.5723	1.63312
Ro-mesylate	156.25	2.19382	95.3168	96.7115	99.8209	99.0836	97.7332	2.08684			5-iodotubercidin	156.25	2.19382	96.3048	98.1806	99.4863	101.08	98.7629	2.02272
Ro-mesylate	312.5	2.49485	98.9626	94.6636	99.7681	93.4165	96.7027	3.13374			5-iodotubercidin	312.5	2.49485	94.8118	98.4378	97.3918	97.2264	96.967	1.5336
Ro-mesylate	625	2.79588	95.3941	97.4616	94.7825	92.5572	95.0488	2.01822			5-iodotubercidin	625	2.79588	96.7872	96.9194	99.8342	98.0434	97.896	1.40965
Ro-mesylate	1250	3.09691	92.8174	90.3598	92.1482	91.4063	91.6829	1.05368			5-iodotubercidin	1250	3.09691	91.7263	91.9885	93.7769	92.9711	92.6157	0.941485
Ro-mesylate	2500	3.39794	89.8046	89.7771	89.6053	88.5065	89.4234	0.617609			5-iodotubercidin	2500	3.39794	94.7114	93.27	93.0588	91.0999	93.035	1.48447
Ro-mesylate	5000	3.69897	91.8282	85.877	85.2903	87.5154	87.6277	2.9544			5-iodotubercidin	5000	3.69897	88.7454	93.303	88.7461	87.3517	89.5365	2.59556
Ro-mesylate	10000	4	84.2813	90.499	88.5673	87.9461	87.8234	2.59961			5-iodotubercidin	10000	4	91.8274	89.5367	93.7873	90.7773	91.4822	1.79949
Ro-mesylate	20000	4.30103	82.0651	84.8793	82.2275	85.0579	83.5575	1.63243			5-iodotubercidin	20000	4.30103	91.0823	91.3171	93.8706	87.0007	90.8177	2.84072
			Mixing score (R-squared)											Mixing score (R-squared)
	Treatement	Concentration( nM)	Well1	Well2	Well3	Well4	mean	SD				Treatement	Concentration( nM)	Well1	Well2	Well3	Well4	mean	SD
	Vehicle	DMSO (Control)	0.833395	0.813223	0.867939	0.878882	0.84836	0.0304058				Vehicle	DMSO (Control)	0.847034	0.826727	0.843707	0.851083	0.842137	0.0107074
	C16	39.0625	0.830722	0.840735	0.82631	0.824124	0.830473	0.00737105				JNJ-7706621.	39.0625	0.849567	0.81804	0.851526	0.837379	0.839128	0.015389
	C16	78.125	0.805858	0.823474	0.826591	0.825605	0.820382	0.0097694				JNJ-7706621.	78.125	0.824049	0.842221	0.836693	0.817466	0.830107	0.011352
	C16	156.25	0.837317	0.806842	0.793071	0.811142	0.812093	0.0184987				JNJ-7706621.	156.25	0.837567	0.792287	0.843049	0.837713	0.827654	0.0237157
	C16	312.5	0.793096	0.801337	0.804575	0.805717	0.801182	0.00570035				JNJ-7706621.	312.5	0.783876	0.831805	0.796346	0.821474	0.808375	0.0221015
	C16	625	0.77984	0.78638	0.745416	0.776123	0.77194	0.0181837				JNJ-7706621.	625	0.845803	0.820823	0.813068	0.812977	0.823168	0.0155317
	C16	1250	0.776062	0.748487	0.729173	0.743344	0.749266	0.0196419				JNJ-7706621.	1250	0.801341	0.799638	0.782555	0.788711	0.793062	0.00896484
	C16	2500	0.706709	0.719357	0.714171	0.73897	0.719802	0.0137929				JNJ-7706621.	2500	0.800209	0.776609	0.796731	0.768003	0.785388	0.0155739
	C16	5000	0.71782	0.748834	0.70115	0.710988	0.719698	0.0205939				JNJ-7706621.	5000	0.754115	0.741667	0.777821	0.759584	0.758297	0.0150212
	C16	10000	0.688942	0.684451	0.643669	0.680904	0.674491	0.02081				JNJ-7706621.	10000	0.7304	0.759248	0.785837	0.773948	0.762358	0.0239207
	C16	20000	0.660037	0.695572	0.678771	0.684655	0.679759	0.0148769				JNJ-7706621.	20000	0.731906	0.729673	0.72891	0.764843	0.738833	0.0173864
		LOG10[ Concentration (nM)]	Mixing activity (% of control)										LOG10[ Concentration (nM)]	Mixing activity (% of control)
Treatement	Concentration( nM)		Well1	Well2	Well3	Well4	mean	SD			Treatement	Concentration( nM)		Well1	Well2	Well3	Well4	mean	SD
Vehicle	DMSO (Control)	DMSO (Control)	98.236	95.8582	102.308	103.598	100	3.58407			Vehicle	DMSO (Control)	DMSO (Control)	100.581	98.17	100.186	101.062	100	1.27146
C16	39.0625	1.59176	97.921	99.1012	97.4009	97.1433	97.8916	0.868859			JNJ-7706621.	39.0625	1.59176	100.882	97.1385	101.115	99.435	99.6426	1.82737
C16	78.125	1.89279	94.9902	97.0666	97.4341	97.3178	96.7022	1.15156			JNJ-7706621.	78.125	1.89279	97.8521	100.01	99.3535	97.0704	98.5715	1.348
C16	156.25	2.19382	98.6984	95.1061	93.4828	95.613	95.7251	2.18052			JNJ-7706621.	156.25	2.19382	99.4573	94.0804	100.108	99.4746	98.2801	2.81613
C16	312.5	2.49485	93.4859	94.4572	94.839	94.9735	94.4389	0.671926			JNJ-7706621.	312.5	2.49485	93.0818	98.773	94.5624	97.5464	95.9909	2.62445
C16	625	2.79588	91.9233	92.6941	87.8656	91.4851	90.992	2.14339			JNJ-7706621.	625	2.79588	100.435	97.469	96.5481	96.5373	97.7474	1.84432
C16	1250	3.09691	91.4779	88.2275	85.951	87.6213	88.3194	2.31529			JNJ-7706621.	1250	3.09691	95.1556	94.9534	92.9249	93.6559	94.1725	1.06453
C16	2500	3.39794	83.3031	84.7939	84.1826	87.1057	84.8463	1.62583			JNJ-7706621.	2500	3.39794	95.0212	92.2188	94.6082	91.1968	93.2612	1.84933
C16	5000	3.69897	84.6127	88.2685	82.6477	83.8074	84.8341	2.4275			JNJ-7706621.	5000	3.69897	89.5477	88.0696	92.3628	90.1972	90.0443	1.7837
C16	10000	4	81.2087	80.6793	75.8721	80.2612	79.5053	2.45297			JNJ-7706621.	10000	4	86.7316	90.1572	93.3146	91.9028	90.5266	2.84047
C16	20000	4.30103	77.8016	81.9903	80.0098	80.7034	80.1263	1.75361			JNJ-7706621.	20000	4.30103	86.9105	86.6454	86.5547	90.8216	87.733	2.06455
GraphPad PRISM 9.0
[truncated: 84 more columns]

## Sheet: Figure 6
Panel a	Subcellular distribution of HA-tagged wild type TDP-43 in HeLa cells
	DMSO	H-89	H-7	GF 109203X	Kenpaullone	Staurosporine	Hypericin	5-Iodotubercidin	Ro 31-8220 mesylate	Alexidine	9,10- PQ	JNJ-7706621	C16	Linifanib
	0.79231	0.800636	1.03688	1.00168	1.07829	0.90739	0.789109	1.11134	1.07384	0.580746	0.607052	0.877935	1.06445	0.945157
	0.845653	0.859595	1.14635	1.00094	1.22726	0.920657	0.86216	1.21125	1.14723	0.611169	0.653028	0.875647	1.06213	0.911531
	0.794519	0.828285	1.15924	1.02985	1.20472	0.865836	0.84076	1.25091	1.09929	0.609249	0.66225	0.823942	1.03274	0.896809
	Subcellular distribution of HA-tagged HA-18E muatnt in HeLa cells
	DMSO	H-89	H-7	GF 109203X	Kenpaullone	Staurosporine	Hypericin	5-Iodotubercidin	Ro 31-8220 mesylate	JNJ-7706621	C16	Alexidine	9,10- PQ	Linifanib
	0.525563	0.515599	0.492774	0.470061	0.499673	0.33778	0.578918	0.472431	0.440277	0.44973	0.406419	0.412687	0.544993	0.427585
	0.501241	0.478444	0.464446	0.479725	0.522016	0.328817	0.546333	0.475325	0.451829	0.448916	0.414598	0.450387	0.530017	0.401898
	0.508653	0.506938	0.44191	0.449211	0.49232	0.339942	0.563435	0.435572	0.45895	0.47039771*	0.414523	0.456456	0.537143	0.433351
	0.482621	0.443854	0.40325	0.425929	0.43905	0.290719	0.475898	0.380495	0.377794	0.4489	0.411701	0.426748	0.525785	0.43467
										GraphPad PRISM 9.0
Panel b	Subcellular distribution of HA-tagged wild type TDP-43 in NCS-34 cells									*outliers	Grubbs, Alpha= 0.2
	DMSO	Ro 31-8220 mesylate	C16	5-Iodotubercidin	Alexidine
	1.48531	1.289	1.40008	1.31868	1.55694
	1.45799	1.32013	1.46128	1.29991	1.51069
	1.41013	1.31989	1.5334	1.3288	1.45778
	1.47729	1.33247	1.38322	1.32474	1.53227
	1.5556	1.31016	1.20478	1.28662	1.69284
	1.49542	1.37393	1.31789	1.30696	1.5558
	1.59777	1.21201	1.23983	1.32361	1.67678
	1.5577	1.29946	1.18746	1.30025	1.70513
Panel c
	Recruitment of HA-tagged G146A mutant in cytoplasmic condensates in HeLa cells treated with the indicated compounds
	DMSO	H7	Staurosporine	GF 1109203X	Hypericin	Ro 31-8820 mesylate	H-89	5-iodotubercidin	Kenpaullone	Alexidine	9,10- PQ	JNJ-7706621	C16	Linifanib
	2.0722	1.9428	1.89505	1.81682	1.80202	2.13041	1.82272	2.25139	1.96815	1.765	1.83946	2.25375	2.40049	1.88513
	1.96068	1.88924	2.10193	1.92558	1.88104	2.32203	1.80631	2.33902	1.98902	1.82684	1.80482	2.31246	2.29763	1.9361
	2.01973	1.89838	2.08606	1.81505	1.8061	2.15931	1.8154	2.26138	2.00837	1.80805	1.86714	2.2481	2.43576	2.01034
	2.02858	1.85347	2.11238	1.75995	1.8014	2.1813	1.83825	2.37097	1.93586	1.73542	1.82809	2.36327	2.55998	2.03468
	Enrichment of mRNA in cytoplasmic condensates versus cytosol in HeLa cells treated with the indicated compounds
	DMSO	H7	Staurosporine	GF 1109203X	Hypericin	Ro 31-8220 mesylate	H-89	5-iodotubercidin	Kenpaullone	Alexidine	9,10- PQ	JNJ-7706621	C16	Linifanib
	1.75297	1.8716	1.53557	1.76286	1.67555	1.83207	1.76639	2.06918	1.97225	1.50556	1.58124	2.2887	2.52739	1.79825
	1.74624	1.7469	1.52467	1.7906	1.801	2.22551	1.79155	2.19672	1.92946	1.54449	1.4999	2.38664	2.11558	1.83382
	1.70846	1.78357	1.56323	1.84142	1.68995	2.07803	1.8153	2.11733	1.98052	1.52679	1.61279	2.1139	2.38779	1.86636
	1.61769	1.88592	1.56652	1.74307	1.72459	1.89562	1.84668	2.27828	1.95997	1.46519	1.51849	2.35732	2.44922	1.89845

## Sheet: Figure 7
Panel b	Quantification of fluorescence ratio of anti-phospho TDP-43 inside versus outside nuclear granules (in HeLa cells treated with the indicated compounds)
	DMSO	H7	Staurosporine	GF 1109203X	Hypericin	Ro 31-8220 mesylate	H-89	5-iodotubercidin	Kenpaullone	Alexidine	9,10- PQ	JNJ-7706621	C16	Linifanib
	1.35491	1.37427	1.42182	1.38974	1.35083	1.54201	1.39284	1.67509	1.37956	1.37081	1.3951	1.55869	1.52811	1.35243
	1.369	1.38192	1.43029	1.40351	1.35839	1.55763	1.37654	1.6741	1.39172	1.36893	1.38745	1.57224	1.52817	1.36474
	1.36871	1.39725	1.44387	1.42152	1.38979	1.56765	1.43223	1.72347	1.42655	1.38807	1.39933	1.57149	1.53448	1.36596
	1.33492	1.3821	1.44362	1.40282	1.36217	1.55637	1.40452	1.63978	1.41297	1.37647	1.38106	1.51391	1.47777	1.34104
Panel c	Quantification of fluorescence ratio of anti-phospho TDP-43 inside versus outside nuclear granules (in NSC-34 cells treated with the indicated compounds)
	DMSO				Ro 31-8220 mesylate				C16				5-iodotubercidin				Alexidine
					10 µM	3 µM	1 µM	0.3 µM	10 µM	3 µM	1 µM	0.3 µM	10 µM	3 µM	1 µM	0.3 µM	10 µM	3 µM	1 µM	0.3 µM
	1.66107	1.57995	1.61496	1.5715	1.73338	1.73981	1.60268	1.58522	1.8412	1.67965	1.63984	1.6005	1.68923	1.59034	1.66128	1.58558	1.81964	1.69702	1.6628	1.5665
	1.65089	1.60047	1.6455	1.6011	1.78922	1.79189	1.60307	1.61776	1.80977	1.72389	1.66135	1.55034	1.68122	1.59145	1.66252	1.59823	1.79249	1.63996	1.603	1.59303
	1.62804	1.62201	1.6691	1.60318	1.76367	1.77663	1.65913	1.59094	1.86637	1.74199	1.6817	1.59125	1.68135	1.61147	1.60595	1.61212	1.80149	1.71741	1.68227	1.57894
	1.59394	1.6118	1.5641	1.60475	1.73651	1.76965	1.57457	1.63603	1.77317	1.682	1.57091	1.6546	1.61364	1.62645	1.57555	1.59241	1.71507	1.75955	1.57362	1.61386
Panel d	Quantification of the anti-HA intensity in detected cytoplasmic spots and the density of spots per cytoplasm area
	Spot density				anti-HA intensity
	HA-WT	HA-18A	HA-18E		HA-WT	HA-18A	HA-18E
	0.0100388	0.010634	0.00655175		1930.02	3249.24	1559.82
	0.00998126	0.0108539	0.00700963		1948.05	3196.48	1751.08
	0.00990847	0.0106161	0.00686201		1936.77	3395.71	1656.05
	0.00999986	0.0104895	0.00737613		2062.13	3053.98	1658.78
	0.0100858	0.0107001	0.00721903		1928.83	3071.31	1711.26
	0.00992564	0.0104504	0.00728694		2160.34	3013.27	1868.08
	0.00966467	0.0103137	0.00680819		1910.47	2858.85	1778.96
	0.00972321	0.0105968	0.00724202		2127.53	3211.04	1723.54
